# Supplementary material for: Glycolysis-associated lncRNAs identify a subgroup of cancer patients with poor prognoses and a high-infiltration immune microenvironment
Source: BMC Med. 2021 Feb 25;19:59. doi: 10.1186/s12916-021-01925-6 (PMC7905662; doi:10.1186/s12916-021-01925-6)
Supplement: Supplementary file 3 — Additional file 3: Table S2. DEGs in LGG. Table S3. DEGs in BLCA. [file 12916_2021_1925_MOESM3_ESM.xlsx]

## Sheet: DEG_cancer_anova_LGG_sig 
Supplementary Table S2. List of DEGs in LGG
SYMBOL	logFC.C31	logFC.C32	logFC.C21	logCPM	F	PValue	FDR
CLIC1	2.10495	1.47222	0.632732	5.63268	293.823	2.56e-86	8.04e-83
TMSB4X	1.38831	0.770294	0.618016	9.6015	244.063	1.21e-75	1.09e-72
GNG5	1.69142	0.658449	1.03297	5.38771	243.132	1.96e-75	1.64e-72
CD58	1.93183	1.28031	0.651523	2.31095	232.05	6.57e-73	4.58e-70
RAB32	1.83262	0.930857	0.901763	2.79352	230.082	1.87e-72	1.23e-69
PDPN	3.66376	2.88584	0.777922	5.36928	229.397	2.69e-72	1.69e-69
ANXA1	3.47856	2.33239	1.14617	6.34631	220.61	3.05e-70	1.27e-67
BCL2L12	1.76551	0.77348	0.992027	1.82663	211.236	5.2e-68	1.55e-65
S100A11	2.19532	1.3289	0.866421	5.23979	210.762	6.77e-68	1.97e-65
ANXA2	2.31956	1.68045	0.639108	6.18021	206.182	8.68e-67	2.27e-64
ZDHHC12	1.58227	0.837331	0.74494	3.03429	203.961	3.02e-66	6.64e-64
FTL	1.53768	0.814848	0.722831	10.4347	198.52	6.55e-65	1.28e-62
PLEKHA4	2.64142	1.49292	1.1485	5.27954	197.2	1.39e-64	2.64e-62
S100A6	2.00765	1.21889	0.788752	7.5993	196.791	1.76e-64	3.29e-62
PIFO	2.51902	1.62885	0.890166	4.02458	189.11	1.47e-62	2.36e-60
C1R	2.47433	1.84452	0.629808	6.5875	186.931	5.21e-62	7.97e-60
WDR78	2.26989	1.30476	0.965125	2.51301	186.35	7.32e-62	1.09e-59
SQRDL	1.69944	1.00246	0.696979	2.71675	183.036	5.11e-61	7.21e-59
SP100	1.72834	1.04147	0.686865	4.0758	182.515	6.95e-61	9.69e-59
GALM	1.40855	0.778705	0.629845	3.08231	179.393	4.41e-60	5.53e-58
FOXJ1	2.92523	2.23568	0.689554	4.31398	178.519	7.41e-60	8.94e-58
APOBEC3G	1.82611	1.17513	0.65098	2.20213	178.409	7.91e-60	9.45e-58
RNF135	1.56085	0.906031	0.654823	3.2658	177.917	1.06e-59	1.22e-57
CASP4	1.76511	1.141	0.624113	2.79839	177.665	1.23e-59	1.39e-57
FLNC	2.87658	2.1705	0.706085	6.1202	177.309	1.52e-59	1.71e-57
NPC2	1.36225	0.728283	0.633967	6.58026	170.791	7.65e-58	7.5e-56
P3H2	2.11608	1.33635	0.779728	3.14193	169.198	2.01e-57	1.91e-55
B9D2	1.27557	0.671541	0.604026	2.09724	169.049	2.2e-57	2.08e-55
MAN1C1	1.99456	1.2933	0.701259	5.64276	166.597	9.82e-57	8.74e-55
FHL3	1.30682	0.645862	0.66096	4.27545	165.34	2.12e-56	1.81e-54
TNFRSF12A	2.72417	2.0484	0.675775	3.9727	164.684	3.17e-56	2.65e-54
SP140L	1.61786	0.929102	0.688754	2.33273	164.403	3.77e-56	3.09e-54
HSPB6	2.57622	1.94877	0.627451	4.6897	164.285	4.05e-56	3.3e-54
CAPG	2.03009	1.43145	0.598631	5.62281	163.389	7.04e-56	5.59e-54
BST2	1.97652	1.13196	0.844564	5.51373	162.73	1.06e-55	8.03e-54
CASP1	1.91489	0.760877	1.15401	3.24337	162.085	1.57e-55	1.15e-53
CTSZ	1.52758	0.833914	0.693667	6.13637	155.992	6.98e-54	4.41e-52
TEAD2	1.73672	1.09042	0.646299	3.15406	154.416	1.88e-53	1.14e-51
TUBB6	2.10726	1.22858	0.878682	4.56141	152.798	5.21e-53	3.07e-51
VIM	2.44422	0.984037	1.46018	9.83341	151.053	1.57e-52	8.76e-51
PRDX6	1.35405	0.704058	0.649996	7.47569	148.793	6.62e-52	3.49e-50
UNC93B1	1.6243	0.691307	0.932993	4.20704	146.306	3.25e-51	1.6e-49
CECR1	1.58221	0.905394	0.676818	4.9733	145.426	5.72e-51	2.75e-49
ADPRH	1.34966	0.760364	0.589299	2.64003	144.566	9.95e-51	4.59e-49
CYBA	1.69171	0.617508	1.0742	5.24849	143.845	1.58e-50	7.12e-49
CTBS	1.24147	0.649957	0.591509	3.56356	143.196	2.41e-50	1.07e-48
VAMP8	1.61959	0.634987	0.984601	3.96894	141.746	6.17e-50	2.67e-48
FXYD5	1.59666	0.894651	0.702004	4.41671	140.925	1.05e-49	4.44e-48
ECM2	2.44457	1.30469	1.13989	4.5036	140.681	1.23e-49	5.13e-48
DNALI1	1.59937	0.816553	0.782817	5.25563	137.787	8.16e-49	3.18e-47
CD74	2.25078	1.06903	1.18175	9.80886	137.709	8.58e-49	3.33e-47
ITPKC	1.22764	0.63911	0.588525	4.56906	136.782	1.58e-48	6.03e-47
GBP1	2.54357	1.51954	1.02403	5.10885	136.232	2.26e-48	8.45e-47
HLA-DMA	1.94955	0.882163	1.06739	5.35207	135.867	2.88e-48	1.06e-46
PYGL	1.62506	0.995929	0.629129	4.74429	135.044	4.96e-48	1.79e-46
SLC15A3	1.58497	0.687934	0.897039	4.47955	134.747	6.03e-48	2.15e-46
TGIF1	1.634	0.802783	0.831218	4.21017	133.864	1.08e-47	3.78e-46
S100A10	2.10411	1.06651	1.0376	6.12766	133.653	1.24e-47	4.31e-46
HLA-DRB1	2.46145	1.32896	1.13248	7.23636	133.476	1.4e-47	4.79e-46
PTGS1	1.87694	0.86011	1.01683	4.43597	132.883	2.07e-47	7.04e-46
B3GNT5	1.8071	1.17755	0.62955	3.04522	132.789	2.2e-47	7.47e-46
MMP14	1.89878	1.1483	0.750481	6.14802	132.741	2.27e-47	7.69e-46
SERPINA1	2.37154	1.15502	1.21653	4.4195	131.117	6.7e-47	2.18e-45
CHI3L2	3.22898	2.09456	1.13442	5.39927	129.509	1.96e-46	6.15e-45
ARHGAP15	1.67803	0.723568	0.954464	2.07516	128.728	3.31e-46	1.01e-44
HLA-DPB1	2.33971	1.31983	1.01988	6.71554	127.007	1.05e-45	3.07e-44
TCIRG1	1.47336	0.759607	0.713757	4.14377	126.792	1.22e-45	3.54e-44
OLFML3	1.58796	0.775274	0.812682	5.10037	126.012	2.06e-45	5.87e-44
C10orf11	1.41103	0.663881	0.747145	1.95503	125.734	2.48e-45	7.03e-44
PDIA5	1.50921	0.606304	0.902901	2.42718	124.52	5.65e-45	1.56e-43
COL8A2	2.16621	1.15503	1.01118	3.43882	123.291	1.3e-44	3.49e-43
SERTAD1	1.34724	0.726037	0.621203	3.59313	123.07	1.51e-44	4.02e-43
ELF4	1.64829	0.722052	0.926235	2.34555	121.425	4.65e-44	1.19e-42
PLAU	2.47318	1.83471	0.638471	3.46343	120.402	9.35e-44	2.34e-42
NMI	1.35573	0.712454	0.643281	3.00766	120.329	9.84e-44	2.45e-42
SLC16A3	1.65214	0.860856	0.791284	4.18417	120.1	1.15e-43	2.84e-42
RELB	1.23885	0.636263	0.60259	3.04049	118.41	3.68e-43	8.64e-42
PTPLAD2	1.50292	0.754354	0.748565	2.49119	118.33	3.88e-43	9.1e-42
ZBTB42	1.62355	0.8306	0.792949	2.18602	117.42	7.28e-43	1.68e-41
WWTR1	1.72874	1.06531	0.663427	6.25186	116.475	1.4e-42	3.17e-41
HLA-DRA	2.35103	1.22368	1.12735	8.19351	114.802	4.47e-42	9.74e-41
ALOX5AP	2.04536	0.979855	1.0655	4.28809	114.784	4.52e-42	9.85e-41
RBM47	1.86526	0.936007	0.929257	2.99758	113.815	8.88e-42	1.88e-40
C2	1.91846	0.959645	0.958814	3.0994	112.778	1.83e-41	3.79e-40
OSCAR	1.49332	0.842596	0.650723	1.97332	110.942	6.63e-41	1.3e-39
C3	2.09856	0.82071	1.27785	9.10634	110.672	8.02e-41	1.56e-39
CTSC	1.66332	0.826764	0.836555	5.1805	110.65	8.14e-41	1.58e-39
C1QA	1.8371	0.595357	1.24174	7.05	110.411	9.64e-41	1.86e-39
PRAM1	1.73012	0.732858	0.99726	2.98572	109.446	1.9e-40	3.59e-39
RAC2	1.71212	0.841471	0.870646	2.66254	109.238	2.2e-40	4.11e-39
RUNX1	2.02458	1.03079	0.993798	4.04348	108.642	3.36e-40	6.18e-39
GNG12	1.83988	1.04183	0.798045	5.75764	107.685	6.61e-40	1.2e-38
HLA-DRB5	2.45498	1.26453	1.19045	5.7077	106.914	1.14e-39	2.04e-38
CRB2	2.01964	1.37352	0.646121	5.06499	106.737	1.3e-39	2.3e-38
FCER1G	1.64314	0.599086	1.04405	4.76281	105.256	3.72e-39	6.33e-38
FLNA	1.35705	0.644707	0.712341	8.61656	105.072	4.24e-39	7.18e-38
AQP1	2.64956	1.89158	0.757987	8.93892	104.875	4.88e-39	8.22e-38
HCLS1	1.60072	0.586829	1.01389	5.766	104.849	4.97e-39	8.37e-38
NFATC2	1.44709	0.607501	0.839593	3.71273	103.581	1.23e-38	2.01e-37
HLA-DOA	2.33105	1.25574	1.07531	4.58483	103.301	1.51e-38	2.44e-37
HERC5	1.71326	0.875025	0.838234	3.6977	102.672	2.36e-38	3.79e-37
HLA-DMB	1.80957	0.760889	1.04868	4.96958	102.48	2.72e-38	4.3e-37
FCGR2A	1.76935	0.725807	1.04354	4.51454	102.055	3.68e-38	5.8e-37
IL18	1.6711	0.643911	1.02719	3.38458	101.963	3.94e-38	6.19e-37
LILRA2	1.67701	0.602475	1.07453	2.57765	100.581	1.07e-37	1.62e-36
TREM2	1.77663	0.636111	1.14052	5.61866	100.351	1.26e-37	1.9e-36
SPAG1	1.39754	0.706501	0.69104	3.30618	100.208	1.4e-37	2.1e-36
ITGB5	1.2336	0.58773	0.645871	6.21405	99.5402	2.27e-37	3.36e-36
RARRES3	1.46809	0.644172	0.823919	5.14766	98.6658	4.27e-37	6.19e-36
KCNE3	1.4111	0.650964	0.760131	1.81973	98.0615	6.63e-37	9.53e-36
HLA-DQA1	2.73136	1.54255	1.18881	5.02042	97.7096	8.57e-37	1.22e-35
HEBP1	1.29117	0.704429	0.586744	4.37415	97.1864	1.25e-36	1.77e-35
CEBPA	1.50838	0.599638	0.908745	3.97008	96.6634	1.84e-36	2.54e-35
HLA-DPA1	2.15169	1.19482	0.956874	7.13096	96.5883	1.94e-36	2.68e-35
LRRC25	1.63451	0.590326	1.04419	2.47243	96.4525	2.14e-36	2.95e-35
CRYZ	1.2004	0.60838	0.592017	4.42292	96.4019	2.23e-36	3.05e-35
S1PR3	1.84552	0.657811	1.18771	5.36818	95.5744	4.08e-36	5.5e-35
ALOX5	1.65961	0.634067	1.02554	3.74927	95.504	4.29e-36	5.77e-35
HMOX1	1.6331	0.858851	0.774249	5.51962	95.0228	6.11e-36	8.09e-35
CP	2.66694	1.60238	1.06456	4.71387	93.1751	2.38e-35	2.99e-34
FCGR3A	2.14654	0.983728	1.16281	5.88478	90.6523	1.54e-34	1.82e-33
HLA-DQB1	2.3371	1.287	1.05011	5.27928	90.5373	1.68e-34	1.97e-33
SLC11A1	2.18732	1.24269	0.944626	4.64587	90.099	2.33e-34	2.7e-33
TYMP	2.21637	1.17951	1.03685	3.94843	89.0722	5e-34	5.65e-33
SPN	1.53129	0.733446	0.79784	2.26457	87.711	1.38e-33	1.51e-32
EMP1	1.96835	0.800501	1.16785	6.94268	86.8258	2.69e-33	2.87e-32
CIITA	1.94654	1.22237	0.724173	4.01631	86.8211	2.7e-33	2.87e-32
DOK3	1.2381	0.588493	0.649609	3.02413	86.1096	4.61e-33	4.83e-32
MSR1	1.92447	1.03721	0.887263	4.19394	85.8049	5.79e-33	6.01e-32
ITGAL	1.68813	0.596643	1.09149	3.24677	84.7583	1.28e-32	1.28e-31
TLR2	1.79943	0.657443	1.14199	4.08885	84.2663	1.85e-32	1.82e-31
RUNX2	1.34608	0.626291	0.719785	2.28085	83.2521	3.99e-32	3.84e-31
CD44	1.76527	0.962869	0.802401	7.94748	81.8137	1.19e-31	1.11e-30
NFAM1	1.36751	0.627312	0.740197	3.3043	81.2397	1.85e-31	1.69e-30
ITGB4	1.89368	0.873501	1.02018	6.80522	80.4615	3.35e-31	3.02e-30
EMILIN2	1.99818	1.40931	0.588877	3.10207	80.1969	4.1e-31	3.66e-30
GBP3	1.92764	0.915934	1.0117	4.41096	80.1647	4.2e-31	3.75e-30
TGFB2	2.16908	1.39624	0.772842	4.8921	79.8523	5.34e-31	4.73e-30
TNC	1.70721	1.09441	0.6128	8.03226	79.8505	5.35e-31	4.73e-30
ANKRD35	1.88489	0.918049	0.966838	3.45226	77.0443	4.63e-30	3.79e-29
CEBPD	1.53127	0.748683	0.78259	4.86774	75.6679	1.35e-29	1.06e-28
CLEC7A	1.62073	0.647185	0.97355	2.79835	75.1974	1.94e-29	1.51e-28
MUC1	1.24584	0.632949	0.612887	2.85799	73.1285	9.73e-29	7.17e-28
DLEC1	1.81879	0.763063	1.05573	2.75877	71.73	2.91e-28	2.07e-27
YAP1	1.2688	0.585906	0.682889	5.53413	71.5249	3.42e-28	2.43e-27
JAK3	1.61204	0.995605	0.61643	2.75036	70.8187	5.96e-28	4.17e-27
NEXN	1.29901	0.667434	0.631577	2.37007	70.8074	6.01e-28	4.2e-27
OAS2	1.69898	1.09126	0.607722	4.33179	70.1506	1.01e-27	6.93e-27
EPSTI1	1.54473	0.92535	0.619383	2.74158	69.8672	1.26e-27	8.64e-27
PTPRC	1.51593	0.587777	0.92815	4.46671	67.4678	8.44e-27	5.49e-26
FGL2	1.46754	0.821165	0.646371	4.05948	66.2418	2.24e-26	1.41e-25
IFI6	1.80044	1.06904	0.731401	7.07121	65.8146	3.16e-26	1.96e-25
GJA1	1.62506	0.691073	0.933987	9.13465	64.0808	1.27e-25	7.56e-25
MX2	1.84157	0.910406	0.931165	2.80517	63.89	1.48e-25	8.76e-25
ICAM1	1.62978	0.987959	0.641819	3.80053	63.3021	2.37e-25	1.39e-24
FCGBP	2.3504	1.0507	1.2997	6.84154	62.63	4.07e-25	2.34e-24
SULF1	2.15497	0.680313	1.47466	5.65219	61.2821	1.21e-24	6.71e-24
EFEMP1	1.53539	0.852461	0.682926	7.30089	60.824	1.76e-24	9.63e-24
MS4A6A	1.74616	0.619626	1.12653	4.84462	60.12	3.11e-24	1.68e-23
OLR1	1.63461	0.658973	0.975637	5.04675	57.8875	1.93e-23	9.79e-23
F13A1	2.38577	1.50619	0.879575	4.21861	57.2777	3.18e-23	1.59e-22
ISG15	2.02128	1.00641	1.01488	5.70215	56.1385	8.1e-23	3.94e-22
C5AR1	1.58211	0.69935	0.882764	3.42687	55.3873	1.5e-22	7.16e-22
CAV1	1.61754	0.6599	0.957639	5.31204	53.7017	6.07e-22	2.78e-21
DDR2	1.42345	0.660786	0.762663	5.96928	52.5846	1.54e-21	6.85e-21
COL27A1	1.36948	0.718657	0.650825	3.72252	52.1252	2.25e-21	9.96e-21
PI16	2.09308	0.628462	1.46461	5.0439	50.3363	1.01e-20	4.27e-20
MAATS1	1.35369	0.626447	0.727246	2.6887	50.2541	1.08e-20	4.56e-20
ZFP36	1.43771	0.748384	0.689331	6.56127	47.1162	1.52e-19	5.88e-19
CCL2	1.9873	0.941219	1.04608	4.71043	46.7471	2.08e-19	7.96e-19
CD163	2.20932	1.22984	0.979483	5.4753	45.3496	6.83e-19	2.52e-18
MT1F	1.24955	0.659717	0.589829	4.40299	43.2403	4.15e-18	1.44e-17
ARC	1.46373	0.731676	0.732053	5.89023	32.5777	4.62e-14	1.2e-13
ATF3	1.20868	0.591685	0.61699	4.35144	31.5037	1.2e-13	3.04e-13
UNC79	-2.03842	-0.74683	-1.29159	5.6456	186.688	6.01e-62	9.08e-60
HCN3	-1.19805	-0.565212	-0.632838	3.90122	177.23	1.6e-59	1.77e-57
GRIK2	-1.67526	-0.842064	-0.833196	6.05537	153.626	3.09e-53	1.84e-51
CELSR3	-1.75734	-0.725794	-1.03155	6.04747	152.036	8.43e-53	4.83e-51
SEZ6L	-1.99686	-0.731415	-1.26545	8.5666	150.614	2.08e-52	1.14e-50
CDHR1	-1.84071	-1.04638	-0.79433	5.90767	133.11	1.78e-47	6.07e-46
TNR	-2.02736	-1.1001	-0.927257	9.71307	130.836	8.08e-47	2.61e-45
ZDHHC22	-1.71166	-0.961681	-0.749984	7.21699	124.322	6.46e-45	1.77e-43
MEGF11	-1.88554	-1.03324	-0.852306	6.30562	123.898	8.62e-45	2.33e-43
ASIC1	-1.29607	-0.779081	-0.516991	7.39212	119.309	1.98e-43	4.77e-42
ABCC8	-2.16173	-0.782303	-1.37943	5.43648	119.277	2.03e-43	4.87e-42
ALDH1L2	-1.30942	-0.594202	-0.715223	4.63518	116.087	1.83e-42	4.09e-41
MYT1	-1.88182	-1.15816	-0.723656	5.80781	112.187	2.77e-41	5.61e-40
LRRC16B	-1.15599	-0.597545	-0.558449	4.43874	109.294	2.12e-40	3.97e-39
CSMD3	-2.0451	-1.41049	-0.634606	5.42993	109.287	2.13e-40	3.99e-39
LRRN1	-1.24619	-0.627831	-0.618358	7.15692	100.075	1.54e-37	2.3e-36
LRRTM3	-1.25487	-0.58346	-0.671412	5.04433	99.5253	2.29e-37	3.4e-36
RGR	-2.30393	-1.22205	-1.08189	4.20868	98.9448	3.49e-37	5.08e-36
HIP1R	-1.33613	-0.591358	-0.744772	8.14355	92.2479	4.72e-35	5.78e-34
TRIM67	-3.00293	-0.858926	-2.14401	5.91988	90.912	1.27e-34	1.51e-33
ATCAY	-1.65092	-0.668401	-0.982522	7.94321	89.7648	2.98e-34	3.42e-33
KIAA1244	-1.20444	-0.535273	-0.669164	6.62791	85.6048	6.74e-33	6.95e-32
RTP5	-2.13665	-1.51767	-0.618976	5.14074	84.5295	1.52e-32	1.5e-31
NOG	-1.73645	-1.18488	-0.55157	4.11702	83.6515	2.95e-32	2.87e-31
MYH7	-1.77565	-0.659208	-1.11644	5.45737	82.751	5.84e-32	5.54e-31
FHDC1	-1.6717	-1.02506	-0.646645	4.45301	78.2599	1.81e-30	1.54e-29
PRR36	-1.17088	-0.589638	-0.581243	5.79369	75.7715	1.24e-29	9.8e-29
LHFPL3	-1.67132	-0.987703	-0.683613	6.37298	72.8769	1.18e-28	8.68e-28
CACNG4	-1.41576	-0.647838	-0.767919	7.61757	72.5503	1.53e-28	1.11e-27
DCX	-1.65986	-0.999511	-0.660346	6.4884	72.5199	1.57e-28	1.14e-27
KCNH8	-1.40783	-0.788001	-0.619834	3.91865	70.3797	8.42e-28	5.82e-27
MAST1	-1.184	-0.52068	-0.663322	5.72871	68.9978	2.51e-27	1.68e-26
CLGN	-1.24855	-0.73177	-0.516778	3.2373	65.5134	4.01e-26	2.48e-25
SLIT1	-1.41202	-0.647169	-0.764849	8.09328	64.4247	9.61e-26	5.79e-25
SCRT1	-1.88414	-0.704372	-1.17977	4.90162	60.7891	1.81e-24	9.9e-24
MYO16	-1.32417	-0.738157	-0.586014	4.74736	58.2877	1.39e-23	7.12e-23
ASIC4	-1.70636	-1.1558	-0.550559	6.88531	57.8928	1.92e-23	9.75e-23
RHBDL3	-1.18936	-0.576277	-0.613087	6.16745	56.3479	6.82e-23	3.33e-22
CRTAC1	-1.45073	-0.722695	-0.728038	6.28279	51.7357	3.12e-21	1.37e-20
GPR17	-1.85878	-0.761231	-1.09755	6.9955	51.3835	4.19e-21	1.82e-20
ATOH8	-1.29684	-0.721569	-0.575268	6.32555	49.2596	2.49e-20	1.02e-19
GPR98	-1.3598	-0.725715	-0.634086	7.16449	49.1603	2.71e-20	1.11e-19
PCBP3	-1.07601	-0.535984	-0.540021	4.15549	47.4254	1.17e-19	4.56e-19
SAPCD2	-1.3192	-0.613485	-0.705711	6.11995	45.4682	6.17e-19	2.28e-18
SSTR2	-1.36984	-0.545777	-0.824064	5.48131	41.7323	1.52e-17	5.05e-17
HAPLN1	-1.51777	-0.721511	-0.79626	5.05934	39.6361	9.33e-17	2.94e-16
LIMS2	-1.28626	-0.59719	-0.689074	7.00045	38.4917	2.53e-16	7.74e-16
WNT7B	-1.45671	-0.783087	-0.67362	4.8645	35.4832	3.53e-15	9.95e-15
SUSD5	-1.48231	-0.544542	-0.937771	5.40409	34.1226	1.17e-14	3.19e-14

## Sheet: DEG_cancer_anova_BLCA_sig 
Supplementary Table S3. List of DEGs in BLCA
SYMBOL	logFC.C31	logFC.C32	logFC.C21	logCPM	F	PValue	FDR
PLAUR	2.18615	0.70357	1.48257	5.88653	119.19	1.79e-41	1.13e-38
SPHK1	2.98321	0.899349	2.08386	5.32434	118.143	3.46e-41	2.08e-38
MT2A	3.45713	1.07295	2.38418	8.06681	111.756	2.05e-39	6e-37
WARS	2.78426	1.12313	1.66114	8.42043	111.461	2.48e-39	7.07e-37
EMP3	2.66393	0.711339	1.95259	5.14626	107.62	3.01e-38	8.19e-36
TEAD4	1.97675	0.620773	1.35598	4.23417	97.8362	2.01e-35	3.82e-33
CD109	3.04152	0.871113	2.17041	5.56217	95.5857	9.25e-35	1.6e-32
TGFBI	3.17636	0.75049	2.42587	8.50358	93.258	4.54e-34	7.37e-32
CD14	2.84616	0.856798	1.98936	6.31166	93.2423	4.59e-34	7.37e-32
SERPINB1	2.04408	1.12766	0.916415	7.07368	93.0575	5.21e-34	8.25e-32
TUBB6	2.56735	0.902967	1.66438	6.71517	92.0578	1.04e-33	1.62e-31
IFITM3	2.17117	0.609096	1.56208	8.81838	91.7427	1.29e-33	1.98e-31
TYMP	2.5037	0.917053	1.58665	7.53048	89.6029	5.65e-33	7.96e-31
SULF2	2.96082	0.599578	2.36124	7.01257	87.6115	2.26e-32	2.68e-30
MT1X	2.74738	1.02686	1.72052	5.88947	85.76	8.29e-32	8.52e-30
NCF2	2.31431	0.628776	1.68553	3.93627	83.3889	4.43e-31	4.17e-29
MMP9	4.42496	2.28684	2.13812	7.05566	83.1252	5.34e-31	4.86e-29
CAV1	2.60249	0.811324	1.79116	7.52953	82.7981	6.74e-31	5.91e-29
GPR68	2.46273	0.911387	1.55134	4.06762	82.2226	1.01e-30	8.84e-29
C1QA	2.96257	0.846355	2.11622	7.29858	80.4743	3.54e-30	2.86e-28
AIF1	2.46369	0.74555	1.71814	4.41697	77.3269	3.42e-29	2.39e-27
IL15RA	2.01413	0.711978	1.30215	4.43248	77.2996	3.49e-29	2.43e-27
F3	3.0339	0.881238	2.15266	6.40454	76.7465	5.21e-29	3.48e-27
FCER1G	2.43101	0.75304	1.67797	4.93806	76.5505	6.01e-29	3.98e-27
C1QB	2.88059	0.748741	2.13185	7.29839	76.2891	7.26e-29	4.76e-27
TYROBP	2.36067	0.723811	1.63686	5.3627	76.169	7.93e-29	5.17e-27
TRPV2	2.09973	0.746852	1.35288	4.03803	76.1452	8.07e-29	5.2e-27
ACP5	2.15147	1.27077	0.880699	6.23167	75.6568	1.15e-28	7.1e-27
C1QC	2.71065	0.694094	2.01656	7.00628	74.3382	3.02e-28	1.73e-26
GPR176	2.11394	0.737091	1.37685	3.71087	74.2411	3.24e-28	1.85e-26
RHOD	2.06977	0.941442	1.12832	5.59631	73.264	6.64e-28	3.59e-26
EXT1	1.23839	0.627081	0.611314	6.37485	70.7426	4.28e-27	2.17e-25
ISG20	1.97809	0.7129	1.26518	4.45291	69.3604	1.2e-26	5.71e-25
TAP2	1.45992	0.646505	0.813412	6.03043	67.8824	3.61e-26	1.61e-24
VEGFC	1.91808	0.972229	0.945848	4.17047	67.8064	3.82e-26	1.7e-24
CD44	1.95095	1.03535	0.915602	8.80937	67.0368	6.82e-26	2.88e-24
STK17A	1.28364	0.598248	0.685392	5.35552	66.2074	1.27e-25	5.11e-24
SRGN	2.15453	0.59172	1.56281	6.37483	65.6794	1.9e-25	7.41e-24
C5AR1	2.02833	0.616451	1.41188	3.86413	64.964	3.26e-25	1.2e-23
SRPX	2.64142	0.784383	1.85703	4.0802	64.5798	4.36e-25	1.58e-23
LST1	2.00299	0.663548	1.33944	3.07395	61.3186	5.27e-24	1.68e-22
CTSC	1.61531	0.73982	0.875492	8.12758	61.0145	6.66e-24	2.1e-22
FCGR3A	2.65484	0.601362	2.05348	5.85098	60.9288	7.11e-24	2.23e-22
ARNTL2	1.57341	0.728531	0.844879	5.70157	60.6134	9.07e-24	2.82e-22
CLCF1	1.77914	0.859282	0.919855	3.73006	60.6066	9.11e-24	2.82e-22
FYB	2.51801	0.756331	1.76167	4.70961	60.2879	1.17e-23	3.56e-22
TOX2	2.17363	0.993291	1.18034	2.99253	59.7859	1.72e-23	5.19e-22
FOSL1	1.9557	0.917605	1.0381	5.47112	59.3333	2.44e-23	7.18e-22
MYO1B	1.51363	0.717253	0.796377	6.56576	59.2343	2.63e-23	7.74e-22
CDH3	2.43842	1.07094	1.36748	7.69007	59.2166	2.67e-23	7.8e-22
PLAU	1.94792	0.629919	1.318	7.81602	58.913	3.38e-23	9.6e-22
G0S2	2.55536	0.869047	1.68631	4.50241	58.364	5.17e-23	1.41e-21
PRNP	1.67156	0.753847	0.917711	7.70543	58.1271	6.21e-23	1.66e-21
POLR3G	1.5656	0.659254	0.906348	2.15933	57.0916	1.39e-22	3.49e-21
S100A16	1.53046	0.620839	0.909624	8.71407	56.5048	2.2e-22	5.39e-21
LAMC2	2.84653	0.604747	2.24178	8.46168	55.7235	4.07e-22	9.5e-21
IFITM1	2.11734	0.673895	1.44345	6.87341	55.1401	6.43e-22	1.46e-20
HBEGF	1.64879	0.701787	0.947	5.19347	55.0054	7.15e-22	1.62e-20
GJB2	2.76722	0.883698	1.88353	8.21251	53.716	1.98e-21	4.17e-20
SFN	1.76376	1.03848	0.725283	9.78291	53.5438	2.27e-21	4.73e-20
RBP1	2.58144	0.702168	1.87928	5.18765	53.0282	3.41e-21	6.92e-20
DUSP7	1.4802	0.666967	0.813234	6.18337	52.2946	6.11e-21	1.18e-19
NXN	1.61958	0.594715	1.02487	6.01231	52.0099	7.67e-21	1.45e-19
UBE2L6	1.33659	0.586644	0.749947	6.94962	51.0073	1.71e-20	3.09e-19
PSMB9	2.00132	0.738886	1.26243	6.29317	50.015	3.78e-20	6.64e-19
AHNAK2	2.98944	0.752849	2.23659	6.41013	49.1216	7.75e-20	1.3e-18
LAMA3	3.00816	0.729781	2.27838	7.10334	48.5489	1.23e-19	2e-18
PLK2	1.47709	0.620442	0.856643	6.15189	48.1425	1.71e-19	2.73e-18
SNAI2	1.82505	0.622508	1.20255	5.48106	47.7329	2.38e-19	3.73e-18
SERPINE1	1.98956	0.68562	1.30394	8.23928	45.8173	1.13e-18	1.64e-17
TAP1	1.60783	0.631228	0.976605	7.83198	45.2007	1.87e-18	2.63e-17
ME1	1.65652	0.63242	1.0241	4.51285	44.0841	4.67e-18	6.21e-17
MYC	1.50022	0.803471	0.696754	6.81756	42.7304	1.43e-17	1.76e-16
GPR153	1.39782	0.632974	0.764846	4.8574	42.6749	1.49e-17	1.84e-16
ANXA1	1.76297	0.703919	1.05905	8.83819	42.266	2.09e-17	2.52e-16
GALNT6	1.49458	0.620201	0.874379	5.03063	42.002	2.61e-17	3.1e-16
DSP	1.88448	0.902432	0.982049	9.33521	40.5147	8.98e-17	9.96e-16
KRT5	3.9075	1.35147	2.55602	11.3157	40.3831	1e-16	1.11e-15
S100A8	3.61311	1.72803	1.88508	9.38748	40.1077	1.26e-16	1.37e-15
TLR2	1.4537	0.667524	0.786173	4.27694	40.0752	1.3e-16	1.4e-15
ADA	1.40721	0.693966	0.713241	4.30764	40.0448	1.33e-16	1.44e-15
SLC16A3	1.19905	0.596213	0.602837	7.5183	39.9884	1.39e-16	1.5e-15
FSCN1	1.37812	0.621007	0.757115	8.40357	38.4948	4.87e-16	4.92e-15
PRSS23	1.2757	0.589931	0.685766	7.01909	38.0605	7.02e-16	6.91e-15
S100A9	2.77732	1.43657	1.34075	10.47	37.9696	7.58e-16	7.41e-15
MT1E	2.22419	0.772493	1.45169	5.09738	37.8675	8.27e-16	8.01e-15
SOX7	1.79469	0.866023	0.928672	3.43571	37.2116	1.44e-15	1.35e-14
PHLDA1	1.31468	0.629331	0.685347	7.16051	36.418	2.82e-15	2.54e-14
SAMD9	1.68143	0.747063	0.934365	5.74061	35.918	4.31e-15	3.81e-14
DSC2	2.12044	1.04172	1.07873	6.60111	35.6709	5.31e-15	4.63e-14
TRIM16L	1.47713	0.675205	0.801922	3.93978	34.8002	1.12e-14	9.31e-14
PTAFR	1.25529	0.63423	0.62106	4.4851	34.6202	1.3e-14	1.08e-13
KRT16	3.19165	1.37916	1.81249	9.11476	34.506	1.43e-14	1.18e-13
HLA-F	1.53771	0.708541	0.829172	6.8166	33.8567	2.5e-14	2e-13
FJX1	1.26052	0.613811	0.646708	3.90223	33.4938	3.42e-14	2.68e-13
PKP1	2.17876	1.32178	0.856974	7.81317	32.0306	1.2e-13	8.82e-13
KRT17	1.98531	0.993342	0.991967	11.3913	31.1472	2.59e-13	1.82e-12
TUBA4A	1.31492	0.595458	0.719464	6.56616	30.7992	3.5e-13	2.43e-12
CASP1	1.34984	0.676235	0.673607	4.86806	29.6551	9.48e-13	6.2e-12
ISG15	1.39439	0.699526	0.69486	7.74032	29.4077	1.18e-12	7.6e-12
SERPINA1	2.19937	0.89086	1.30851	6.45071	29.3119	1.28e-12	8.24e-12
TMEM45A	2.1017	0.750677	1.35103	6.24551	29.3117	1.28e-12	8.24e-12
SPOCK2	1.50486	0.708064	0.796793	5.20457	28.094	3.72e-12	2.27e-11
LY6E	1.31974	0.63305	0.686691	8.79676	27.5449	6.03e-12	3.56e-11
SPP1	2.40019	1.13375	1.26643	8.55908	26.9549	1.01e-11	5.79e-11
OASL	1.46155	0.619428	0.842127	4.82309	26.9215	1.05e-11	5.95e-11
COL17A1	2.41119	0.861961	1.54923	7.40834	26.217	1.95e-11	1.08e-10
NRARP	1.32501	0.679685	0.645322	4.09814	25.0259	5.61e-11	2.95e-10
CFB	1.52598	0.646963	0.879019	3.9601	24.1181	1.26e-10	6.36e-10
BST2	1.31938	0.610537	0.708843	7.83403	23.6255	1.96e-10	9.68e-10
RNASE1	1.2284	0.622289	0.60611	6.99831	23.2435	2.76e-10	1.34e-09
ANXA3	1.51763	0.786574	0.731054	5.09793	23.1966	2.88e-10	1.39e-09
STEAP4	1.5539	0.927469	0.626427	4.70907	22.6415	4.75e-10	2.24e-09
HLA-DRB5	1.55388	0.683921	0.869962	6.93359	22.4178	5.8e-10	2.72e-09
S100A2	1.92259	1.33539	0.587196	9.81167	22.3988	5.9e-10	2.76e-09
SERPINB5	1.46795	0.843653	0.624302	7.16625	19.4759	8.36e-09	3.31e-08
CXCL8	1.57788	0.948876	0.629009	5.76284	18.7284	1.66e-08	6.26e-08
KLHDC7B	1.98677	0.601977	1.38479	6.97513	18.3879	2.26e-08	8.41e-08
S100A14	1.46819	0.854899	0.613289	8.21064	18.3851	2.27e-08	8.43e-08
FAM83A	1.74037	0.639662	1.10071	7.12382	17.5034	5.1e-08	1.81e-07
SLPI	1.51095	0.851694	0.659258	7.70381	11.9105	9.4e-06	2.44e-05
NBPF11	-1.79341	-0.904924	-0.888488	3.17578	179.837	1.07e-56	1.22e-52
CFAP44	-1.93764	-0.781328	-1.15631	4.01514	177.435	3.84e-56	2.19e-52
NBPF12	-1.39734	-0.752956	-0.644388	3.13891	152.046	4.8e-50	1.82e-46
NKTR	-1.46083	-0.614602	-0.846226	6.33078	149.079	2.64e-49	7.53e-46
TTLL3	-1.87982	-0.658737	-1.22108	4.78362	141.603	2.07e-47	3.54e-44
CCNL2	-1.45233	-0.577746	-0.874581	7.66076	133.261	3.01e-45	4.3e-42
C5orf45	-1.29378	-0.665826	-0.627952	3.97316	130.305	1.81e-44	2.07e-41
CSAD	-1.57915	-0.636293	-0.942857	4.51409	126.921	1.44e-43	1.5e-40
MSANTD2	-1.20272	-0.521449	-0.681273	3.51358	123.016	1.62e-42	1.23e-39
WBP1	-1.20194	-0.535778	-0.666166	4.19967	121.31	4.71e-42	3.36e-39
CATSPER2	-1.60978	-0.613851	-0.99593	2.49191	117.939	3.94e-41	2.24e-38
GOLGA6L9	-1.725	-0.632377	-1.09262	2.18384	116.487	9.89e-41	4.91e-38
L3MBTL1	-1.76573	-0.627147	-1.13858	3.3896	115.989	1.36e-40	6.46e-38
PAN2	-1.7576	-0.632015	-1.12559	5.82278	115.382	2e-40	8.45e-38
SLC35E2B	-1.31097	-0.650538	-0.660433	5.50141	114.383	3.79e-40	1.44e-37
ZNF493	-1.69074	-0.58487	-1.10587	3.3433	108.951	1.26e-38	3.52e-36
SGK494	-1.65026	-0.682169	-0.968087	2.31828	106.049	8.45e-38	2.14e-35
ZNF862	-1.3905	-0.645122	-0.745375	4.00505	102.785	7.31e-37	1.71e-34
MAPK8IP3	-1.42221	-0.610082	-0.812126	6.31789	102.773	7.36e-37	1.71e-34
ZNF91	-1.81615	-0.523898	-1.29225	4.89402	100.393	3.6e-36	7.61e-34
PPP1R3E	-1.19786	-0.600198	-0.597658	3.61213	96.6665	4.44e-35	8.04e-33
ZNF10	-1.38424	-0.566502	-0.817737	3.28531	94.0073	2.72e-34	4.62e-32
GOLGA8A	-1.95394	-0.775078	-1.17887	5.69181	91.7251	1.3e-33	1.98e-31
ZNF107	-1.37262	-0.729371	-0.643251	4.26475	91.5225	1.5e-33	2.24e-31
ZNF708	-1.2754	-0.536239	-0.739156	3.11668	90.7924	2.48e-33	3.6e-31
ZNF44	-1.75236	-0.642572	-1.10978	4.56812	89.1258	7.87e-33	1.07e-30
ZNF124	-1.37531	-0.595763	-0.779547	2.66401	87.5296	2.4e-32	2.76e-30
ZNF345	-1.19881	-0.531243	-0.66757	2.39562	86.8279	3.92e-32	4.42e-30
ATAT1	-1.15055	-0.566749	-0.583797	4.55509	86.554	4.75e-32	5.16e-30
PABPC1L	-1.60572	-0.708733	-0.896988	5.72504	85.3603	1.1e-31	1.12e-29
PLA2G6	-1.48618	-0.705447	-0.780736	4.26167	85.3097	1.14e-31	1.14e-29
ZNF141	-1.10615	-0.535181	-0.570972	2.77727	79.6393	6.44e-30	5.03e-28
NEIL1	-1.5544	-0.759392	-0.795007	4.42206	79.2676	8.42e-30	6.53e-28
ZNF337	-1.30625	-0.533801	-0.772446	1.86103	79.2441	8.56e-30	6.6e-28
DDX26B	-1.48957	-0.56534	-0.924231	4.03654	77.0025	4.33e-29	2.97e-27
KIAA0895L	-1.1968	-0.648832	-0.547969	4.85554	76.9388	4.53e-29	3.08e-27
PPFIBP2	-1.88976	-0.705515	-1.18424	6.43634	76.9373	4.54e-29	3.08e-27
ZNF814	-1.24343	-0.526727	-0.716703	3.85735	76.8897	4.7e-29	3.17e-27
HOXB3	-1.96905	-0.575972	-1.39308	5.20237	75.9947	9e-29	5.74e-27
GTF2IRD2B	-1.14685	-0.553339	-0.593513	1.99162	75.2323	1.57e-28	9.42e-27
CLHC1	-1.09956	-0.555581	-0.543974	2.40562	74.4194	2.84e-28	1.64e-26
CCDC146	-1.49325	-0.590369	-0.902881	2.86939	73.5746	5.28e-28	2.95e-26
ZBTB37	-1.1621	-0.60194	-0.560165	3.98172	71.5885	2.28e-27	1.18e-25
SHROOM1	-1.75308	-0.598099	-1.15498	5.64462	71.5145	2.41e-27	1.25e-25
ZNF682	-1.76608	-0.762863	-1.00321	3.28289	68.5504	2.19e-26	1.01e-24
SUOX	-1.10164	-0.569089	-0.532552	5.28553	67.2071	6e-26	2.55e-24
ZNF736	-1.27833	-0.600699	-0.677631	3.6917	67.005	6.98e-26	2.93e-24
ZNF432	-2.00415	-0.8032	-1.20095	5.13023	66.911	7.49e-26	3.07e-24
FAM221A	-1.41661	-0.609253	-0.807357	3.38522	64.5778	4.37e-25	1.58e-23
HCN3	-1.1734	-0.523414	-0.649985	3.52177	63.9976	6.79e-25	2.43e-23
MT-ND5	-1.72454	-0.870206	-0.854334	11.7167	63.9705	6.93e-25	2.47e-23
SARM1	-1.32257	-0.700035	-0.622531	2.87191	63.1485	1.3e-24	4.44e-23
FAM229A	-1.19137	-0.630384	-0.560988	1.82693	59.607	1.97e-23	5.92e-22
ARVCF	-1.29039	-0.673308	-0.617082	4.7254	58.1183	6.26e-23	1.66e-21
KIFC2	-1.48427	-0.587938	-0.89633	5.86877	56.8357	1.7e-22	4.25e-21
ACP6	-1.29436	-0.522877	-0.771484	5.48695	56.7878	1.77e-22	4.4e-21
ZSCAN16	-1.13562	-0.606971	-0.528651	3.06393	56.4948	2.22e-22	5.43e-21
ABCA5	-1.22787	-0.524466	-0.703406	4.52802	56.2971	2.59e-22	6.24e-21
ZNF439	-1.53354	-0.567577	-0.965959	3.64607	56.0318	3.19e-22	7.59e-21
YJEFN3	-1.6281	-0.80072	-0.827383	2.79727	55.8568	3.66e-22	8.63e-21
ZNF43	-1.40289	-0.713514	-0.689377	4.52052	55.2623	5.84e-22	1.34e-20
PYROXD2	-1.53412	-0.67112	-0.863	3.68321	54.9985	7.19e-22	1.62e-20
GARNL3	-1.34928	-0.765799	-0.583485	2.50479	54.8496	8.08e-22	1.8e-20
MT-ND6	-1.65987	-0.836464	-0.823404	10.2396	54.7877	8.49e-22	1.88e-20
AGER	-1.15795	-0.63549	-0.522455	2.87952	52.7855	4.14e-21	8.25e-20
GOLGA8B	-1.51844	-0.673815	-0.844625	4.64596	52.7024	4.42e-21	8.8e-20
MCF2L	-1.49819	-0.659111	-0.839079	5.30952	52.4432	5.43e-21	1.06e-19
ICA1	-1.36466	-0.520119	-0.844538	5.51747	52.2811	6.18e-21	1.19e-19
KLHL3	-1.33328	-0.558255	-0.775023	2.95385	52.1849	6.67e-21	1.27e-19
TTC21A	-1.1549	-0.567732	-0.587172	2.83232	51.9829	7.83e-21	1.48e-19
ADAMTS13	-1.26026	-0.706129	-0.554126	2.45511	49.2907	6.76e-20	1.14e-18
LMNTD2	-1.23029	-0.545654	-0.684638	2.19112	49.1052	7.85e-20	1.32e-18
PAQR6	-1.47333	-0.563486	-0.909848	2.86937	48.9736	8.73e-20	1.45e-18
ZNF738	-1.17501	-0.638701	-0.536312	3.76055	48.4085	1.38e-19	2.23e-18
SATB1	-1.22213	-0.515036	-0.707098	5.46514	47.937	2.02e-19	3.19e-18
CDH23	-1.95983	-0.703915	-1.25591	4.58053	44.7236	2.76e-18	3.78e-17
TBX3	-1.83851	-0.692578	-1.14593	7.57125	44.3634	3.72e-18	5.03e-17
MT-CYB	-1.3092	-0.748835	-0.560365	12.8655	43.9806	5.09e-18	6.69e-17
KCNC3	-1.63955	-0.99459	-0.644956	3.41875	43.6164	6.87e-18	8.85e-17
AADAT	-1.20059	-0.524125	-0.676466	3.47572	43.1941	9.73e-18	1.22e-16
B4GALT6	-1.63572	-0.826521	-0.809202	2.97221	43.186	9.79e-18	1.23e-16
MT-CO1	-1.20084	-0.616385	-0.584459	13.8398	42.992	1.15e-17	1.44e-16
ZNF711	-1.41659	-0.837099	-0.579495	3.36126	41.2013	5.07e-17	5.79e-16
MT-ATP8	-1.39675	-0.762154	-0.634598	9.40436	41.1265	5.39e-17	6.13e-16
MT-ND4L	-1.44703	-0.79458	-0.65245	9.74475	40.715	7.6e-17	8.49e-16
ZNF681	-1.28558	-0.606109	-0.679472	3.29098	40.143	1.22e-16	1.33e-15
VIPR1	-1.68864	-0.58508	-1.10356	4.82396	37.3868	1.24e-15	1.18e-14
ZNF793	-1.20313	-0.608383	-0.594745	3.34806	37.2913	1.34e-15	1.27e-14
FBP1	-1.6639	-0.537902	-1.12599	6.69487	36.9997	1.72e-15	1.6e-14
MT-ND4	-1.12296	-0.551477	-0.571487	13.7836	36.1918	3.41e-15	3.04e-14
MT-ATP6	-1.10575	-0.572708	-0.533042	12.4185	36.0181	3.95e-15	3.51e-14
CRACR2B	-1.54714	-0.658918	-0.888223	5.35166	35.3791	6.81e-15	5.85e-14
ZNF761	-1.07192	-0.525688	-0.54623	4.88562	35.0527	9e-15	7.62e-14
ZNF117	-1.56016	-0.698122	-0.862035	5.80845	35.0469	9.04e-15	7.65e-14
MYO15B	-1.17892	-0.655561	-0.523357	4.86137	33.8638	2.49e-14	1.99e-13
MT-ND1	-1.21509	-0.582737	-0.632358	12.1972	31.8955	1.35e-13	9.86e-13
PILRB	-1.20237	-0.681476	-0.52089	3.19175	31.6073	1.74e-13	1.24e-12
TBX2	-1.70966	-0.839398	-0.870264	7.09653	30.7334	3.71e-13	2.57e-12
SCIN	-1.76392	-0.563036	-1.20089	4.5175	30.6363	4.03e-13	2.77e-12
GATA3	-1.51467	-0.543133	-0.971532	8.19165	30.0721	6.59e-13	4.4e-12
TLE2	-1.38456	-0.590101	-0.794455	5.95268	29.9363	7.42e-13	4.92e-12
TNFAIP2	-1.18508	-0.583906	-0.60117	9.30076	29.1357	1.49e-12	9.53e-12
SELL	-2.2011	-0.875821	-1.32528	5.90159	26.3048	1.8e-11	1e-10
HSD11B2	-1.30756	-0.596359	-0.711198	3.83565	25.5979	3.38e-11	1.82e-10
CMYA5	-1.29686	-0.592418	-0.704444	4.80535	23.3963	2.41e-10	1.18e-09
MYCL	-1.29689	-0.541326	-0.755568	7.23478	19.3647	9.25e-09	3.64e-08
TTN	-1.08926	-0.571618	-0.517646	3.24592	18.4204	2.2e-08	8.18e-08
GSTM2	-1.79968	-0.810893	-0.988792	6.12786	18.3834	2.27e-08	8.44e-08
ERV3-1	-1.15001	-0.536596	-0.613415	4.97962	16.6036	1.17e-07	3.96e-07
SCUBE2	-1.58478	-0.59069	-0.99409	6.36863	15.2954	3.94e-07	1.24e-06
DHRS2	-1.84348	-0.785685	-1.05779	10.1564	15.16	4.46e-07	1.4e-06
IGF2	-1.88074	-1.19773	-0.683009	11.4665	10.788	2.72e-05	6.61e-05
